# Supplementary material for: Non-linear machine learning models incorporating SNPs and PRS improve polygenic prediction in diverse human populations
Source: Commun Biol. 2022 Aug 22;5:856. doi: 10.1038/s42003-022-03812-z (PMC9395509; doi:10.1038/s42003-022-03812-z)
Supplement: Supplementary file 4 — Supplementary Data 1 [file 42003_2022_3812_MOESM4_ESM.xlsx]

## Sheet: Figure 1
	C+T PRSice						LDpred2					Lassosum
Phenotype	R2: 0.1, LD: 250kb	R2: 0.1, LD: 500kb	R2: 0.2, LD: 250kb	R2: 0.2, LD: 500kb	R2: 0.3, LD: 250kb	R2: 0.3, LD: 500kb	SNP: Clumped, Method: auto	SNP: Clumped, Method: inf	SNP: top1M, Method: auto	SNP: top1M, Method: inf	SNP: top1M, Method: grid a	Lassosum
BMI	7.16	7.26	7.23	7.29	7.15	7.16	7.18	0.87	7.85	-0.07	n/a	8.3
Diastolic Blood Pressure	0.58	0.55	0.63	0.6	0.65	0.65	1.14	0.15	1.67	1.71	1.9	0.4
HDL Cholesterol	7.38	8.02	6.91	7.5	7.19	7.51	2.05	-0.06	6	0.33	n/a	8
Height	17.2	17.52	17.09	17.42	16.79	16.82	17.04	1.71	19.75	2.36	n/a	19.8
LDL Cholesterol	7.44	7.51	7.87	7.96	7.4	7.49	1.73	0.3	4.51	1.13	n/a	7.2
Systolic Blood Pressure	1.84	1.98	1.74	1.82	2.12	2.16	1.7	0.59	2.07	2.57	1	0.8
Sleep Duration	0.38	0.36	0.47	0.44	0.42	0.4	0.25	0.04	0.55	0.62	0.56	0.2
Total Cholesterol	8.11	9.46	8.47	8.87	8.04	8.31	2.08	0.76	4.34	0.17	n/a	8.2
Triglycerides	6.35	6.52	6.59	6.72	6.17	6.23	2.57	0.03	5.29	0.74	n/a	7.5
a The grid method for LDpred2 failed to converge for six out of nine phenotypes.

## Sheet: Figure 3
Phenotype	PRS	LASSO	XGBoost Alone	XGBoost with PRS	Estimated Heritability
Body Mass Index	0.079	0.007	0.029	0.113	0.3005
Diastolic Blood Pressure	0.017	0	0.017	0.034	0.1711
HDL Cholesterol	0.08	0.063	0.067	0.102	0.4307
Height	0.198	0.079	0.088	0.241	0.5664
LDL Cholesterol	0.075	0.084	0.117	0.133	0.2738
Sleep Duration	0.006	0.0003	0.007	0.009	0.1083
Systolic Blood Pressure	0.026	0	0.021	0.041	0.2586
Total Cholesterol	0.095	0.105	0.127	0.155	0.332
Triglycerides	0.065	0.065	0.082	0.108	0.3644

## Sheet: Figure 4
	PRS			XGBoost with PRS
Phenotype	Black	Hispanic / Latino	White	Black	Hispanic / Latino	White
Body Mass Index	0.003	0.086	0.137	0.005	0.098	0.144
Diastolic Blood Pressure	0.005	0.015	0.024	0.014	0.025	0.03
HDL Cholesterol	0.072	0.108	0.073	0.083	0.11	0.094
Height	0.098	0.172	0.297	0.098	0.223	0.324
LDL Cholesterol	0.08	0.069	0.076	0.137	0.132	0.128
Sleep Duration	0	0.002	0.016	0	0	0.011
Systolic Blood Pressure	0.008	0.013	0.04	0.022	0.054	0.03
Total Cholesterol	0.073	0.111	0.09	0.078	0.179	0.142
Triglycerides	0.073	0.096	0.071	0.072	0.149	0.087

## Sheet: Figure 5
		Assessed Race/Ethnic Group
Trained Race/Ethnic Group	Phenotype	Black	Hispanic / Latino	White
Black	Body Mass Index	0.025	0.055	0.091
	Diastolic Blood Pressure	0.017	0	0.014
	HDL Cholesterol	0.08	0.072	0.058
	Height	0.091	0.142	0.119
	LDL Cholesterol	0.094	0.053	0.075
	Sleep Duration	0.002	0	0
	Systolic Blood Pressure	0.021	0	0.017
	Total Cholesterol	0.077	0.11	0.077
	Triglycerides	0.067	0.013	0
Hispanic/Latino	Body Mass Index	0	0.096	0.101
	Diastolic Blood Pressure	0	0.024	0.012
	HDL Cholesterol	0.061	0.125	0.069
	Height	0.048	0.224	0.248
	LDL Cholesterol	0.082	0.131	0.055
	Sleep Duration	0	0.011	0
	Systolic Blood Pressure	0	0.048	0.011
	Total Cholesterol	0.023	0.171	0.098
	Triglycerides	0.079	0.147	0.037
White	Body Mass Index	0.004	0.05	0.151
	Diastolic Blood Pressure	0.001	0.015	0.03
	HDL Cholesterol	0.057	0.082	0.097
	Height	0.084	0.172	0.32
	LDL Cholesterol	0.074	0.088	0.114
	Sleep Duration	0	0	0.009
	Systolic Blood Pressure	0	0.031	0.034
	Total Cholesterol	0.057	0.13	0.149
	Triglycerides	0.079	0.089	0.086
Multi-Ethnic Model	Body Mass Index	0.005	0.097	0.144
	Diastolic Blood Pressure	0.014	0.025	0.03
	HDL Cholesterol	0.083	0.11	0.094
	Height	0.098	0.223	0.324
	LDL Cholesterol	0.137	0.132	0.128
	Sleep Duration	0	0	0.011
	Systolic Blood Pressure	0.022	0.054	0.03
	Total Cholesterol	0.078	0.179	0.142
	Triglycerides	0.072	0.149	0.087

## Sheet: Supplementary Figure 1
	C+T PRSice						LDpred2					Lassosum
Phenotype	R2: 0.1, LD: 250kb	R2: 0.1, LD: 500kb	R2: 0.2, LD: 250kb	R2: 0.2, LD: 500kb	R2: 0.3, LD: 250kb	R2: 0.3, LD: 500kb	SNP: Clumped, Method: auto	SNP: Clumped, Method: inf	SNP: top1M, Method: auto	SNP: top1M, Method: inf	SNP: top1M, Method: grid a	Lassosum
BMI	7.16	7.26	7.23	7.29	7.15	7.16	7.18	0.87	7.85	-0.07	n/a	8.3
Diastolic Blood Pressure	0.58	0.55	0.63	0.6	0.65	0.65	1.14	0.15	1.67	1.71	1.9	0.4
HDL Cholesterol	7.38	8.02	6.91	7.5	7.19	7.51	2.05	-0.06	6	0.33	n/a	8
Height	17.2	17.52	17.09	17.42	16.79	16.82	17.04	1.71	19.75	2.36	n/a	19.8
LDL Cholesterol	7.44	7.51	7.87	7.96	7.4	7.49	1.73	0.3	4.51	1.13	n/a	7.2
Systolic Blood Pressure	1.84	1.98	1.74	1.82	2.12	2.16	1.7	0.59	2.07	2.57	1	0.8
Sleep Duration	0.38	0.36	0.47	0.44	0.42	0.4	0.25	0.04	0.55	0.62	0.56	0.2
Total Cholesterol	8.11	9.46	8.47	8.87	8.04	8.31	2.08	0.76	4.34	0.17	n/a	8.2
Triglycerides	6.35	6.52	6.59	6.72	6.17	6.23	2.57	0.03	5.29	0.74	n/a	7.5
a The grid method for LDpred2 failed to converge for six out of nine phenotypes.

## Sheet: Supplementary Figure 2
	Heritability Estimate
Phenotype	Black	Hispanic / Latino	White
Body Mass Index	0.29	0.47	0.37
Diastolic Blood Pressure	0.1	0.22	0.22
HDL Cholesterol	0.49	0.53	0.45
Height	0.79	0.69	0.65
LDL Cholesterol	0.56	0.31	0.42
Sleep Duration	0.0001	0.16	0.29
Systolic Blood Pressure	0.36	0.27	0.27
Total Cholesterol	0.56	0.34	0.42
Triglycerides	0.32	0.51	0.43
